# Supplementary material for: Antibody Response after Homologous and Heterologous Prime–Boost COVID-19 Vaccination in a Bangladeshi Residential University Cohort
Source: Vaccines (Basel). 2024 Apr 30;12(5):482. doi: 10.3390/vaccines12050482 (PMC11125736; doi:10.3390/vaccines12050482)
Supplement: Supplementary file 1 [file vaccines-12-00482-s001.zip]

Archive with 1 entries (1 files):
- vaccines-2910900-supplementary.pdf
